# Supplementary material for: Synthesis of Cyclic N-Acyl Amidines by [3 + 2] Cycloaddition of N-Silyl Enamines and Activated Acyl Azides
Source: Molecules. 2022 Mar 4;27(5):1696. doi: 10.3390/molecules27051696 (PMC8912012; doi:10.3390/molecules27051696)
Supplement: Supplementary file 1 [file molecules-27-01696-s001.zip]

Archive with 1 entries (1 files):
- molecules-1617226-supplementary.pdf
